# Supplementary material for: Virome antigens as triggers for immune recognition of mutant clones in normal tissues
Source: JCI Insight. 2026 May 5;11(12):e203484. doi: 10.1172/jci.insight.203484 (PMC13313533; doi:10.1172/jci.insight.203484)
Supplement: Supporting data values [file jciinsight-11-203484-s003.xlsx]

## Sheet: Fig. 1A
Human sample information
Exome-seq access ID	Sex	Age	Anatomical site	Sun-exposure
SRR15373418	F	76	Nose	Chronic exposed
SRR15373422	F	92	Nose	Chronic exposed
SRR15373340	F	76	Nose	Chronic exposed
SRR15373365	F	70	Rt. mandibular	Chronic exposed
SRR15373386	F	58	Forehead	Chronic exposed
SRR15373382	F	80	Rt. cheek	Chronic exposed

## Sheet: Fig. 1C
Mouse (uninfected)	Human
2.90414	0.416485
2.27569	0.308089
2.12344	0.252924
3.06739	0.183241
2.37952	0.08291
2.45876	0.045488

## Sheet: Fig. 1D
VLP αCD8	VLP IgG
8	5
16	11
18	8
14	7
20	2
15	17
5	16
7	19
3	16
	11
	10
	3
	3
	8
	8
	6
	4
	9
	7

## Sheet: Fig. 1J
Infected	Uninfected
4.71869	2.91971
2.30263	3.64146
2.52874	0.682594
2.27848	4.1958
6.37813	3.36135
4.5584	1.70732
10.1562	1.25261
4.73373	0.456621
1.43369	2.60223
3.11419	1.92678
1.11732	1.341
1.91693	1.33333
1.79283	0.91954
1.90217	0.606061
0.790514	1.67785
0.347222	3.1401
3.01724	0.826446
1.55642	1.6129
4.21053	2.94118
0.452489	1.73913
2.67857	3.99274
0.44843	2.17391
0.909091	1.81818
0.906344	4.69043
1.31004	3.28152
0.636943	4.1958
3.29341	9.49367
2.89532	6.65362
1.63265	8.83002
1.23153	12.8065
1.89474	4.11255
2.27273	0.943396
2.58398	1.95122
5.06329	0.3663
7.06714	1.21951
3.4749	1.61031
1.87793	1.60428
2.47934	2.83912
2.32558	1.24378
1.76991	1.96078
4.02477	0.729927
1.04895	1.95228
4.14938	1.15385
2.08333	0
6.53753	0.289017
8.78187	0.25974
6.52921	0.559702
9.87124	0
6.79245	0.930233
6.47059	1.88679
6.58915	4.62329
5.55556	1.4742
6.46388	3.19489
2.85714	0.573066
5.09666	1.9432
	3.01205
	0.842105
	4.70588
	3.31492
	2.40385
	3.05011

## Sheet: Fig. 1K
MmuPV1 αCD8	MmuPV1 IgG
17	6
14	7
3	8
4	4
8	6
11	6
5	5
	3
	1
	2
	2
	1
	5
	2
	2
	1
